# Supplementary material for: ﻿A new remarkable Vanilla Mill. (Orchidaceae) species endemic to the Espinhaço Range, Brazil: its phylogenetic position and evolutionary relationships among Neotropical congeners
Source: PhytoKeys. 2023 Jun 8;227:151–65. doi: 10.3897/phytokeys.227.101963 (PMC10273138; doi:10.3897/phytokeys.227.101963)
Supplement: XML Treatment for Vanilla rupicola [file phytokeys.227.101963-treatment1.xml]

<!DOCTYPE tp:taxon-treatment
  PUBLIC "-//TaxonX//DTD Taxonomic Treatment Publishing DTD v0 20100105//EN" "tax-treatment-NSO.dtd">
<tp:taxon-treatment xmlns:tp="http://www.plazi.org/taxpub"><tp:treatment-meta><kwd-group><label>Taxon classification</label><kwd>
                <named-content content-type="kingdom">Plantae</named-content>
              </kwd><kwd>
                <named-content content-type="order">Asparagales</named-content>
              </kwd><kwd>
                <named-content content-type="family">Orchidaceae</named-content>
              </kwd></kwd-group><mixed-citation publication-type="journal"><person-group><name><surname>Pansarin</surname><given-names>Emerson Ricardo</given-names></name><name><surname>Menezes</surname><given-names>Euler da Luz Fernandes</given-names></name></person-group><article-title>﻿A new remarkable <italic><tp:taxon-name><tp:taxon-name-part taxon-name-part-type="genus" reg="Vanilla">Vanilla</tp:taxon-name-part></tp:taxon-name></italic> Mill. (<tp:taxon-name><tp:taxon-name-part taxon-name-part-type="family">Orchidaceae</tp:taxon-name-part></tp:taxon-name>) species endemic to the Espinhaço Range, Brazil: its phylogenetic position and evolutionary relationships among Neotropical congeners</article-title><source>PhytoKeys</source><day>08</day><month>06</month><year>2023</year><volume>227</volume><fpage>151</fpage><lpage>165</lpage><pub-id pub-id-type="doi">10.3897/phytokeys.227.101963</pub-id></mixed-citation></tp:treatment-meta><tp:nomenclature><label>﻿</label><tp:taxon-name>
              <object-id xmlns:xlink="http://www.w3.org/1999/xlink" content-type="arpha" xlink:type="simple">B3314350-8165-5577-BC91-0CF7A951AA26</object-id>
              <tp:taxon-name-part taxon-name-part-type="genus" reg="Vanilla">Vanilla</tp:taxon-name-part>
              <tp:taxon-name-part taxon-name-part-type="species" reg="rupicola">rupicola</tp:taxon-name-part>
              <object-id xmlns:xlink="http://www.w3.org/1999/xlink" content-type="ipni" xlink:type="simple">urn:lsid:ipni.org:names:77320774-1</object-id>
            </tp:taxon-name><tp:taxon-authority>Pansarin &amp; E.L.F.Menezes</tp:taxon-authority><tp:taxon-status xmlns:xlink="http://www.w3.org/1999/xlink" xlink:type="simple">sp. nov.</tp:taxon-status><xref ref-type="fig" rid="F1">Figs 1</xref><xref ref-type="fig" rid="F2">, 2</xref></tp:nomenclature><tp:treatment-sec sec-type="material" id="SECID0E6CAE"><title>Type.</title><p>Brazil. Minas Gerais: Mun. Diamantina, Distrito de Sopa, Afloramento rochoso ca. 2 km de Morrinhos, <named-content xmlns:xlink="http://www.w3.org/1999/xlink" content-type="dwc:verbatimCoordinates" xlink:type="simple"><named-content content-type="geo-json" specific-use="{&#34;type&#34;:&#34;Point&#34;,&#34;coordinates&#34;:[-43.721667,-18.195278]}" id="NCID0EIDAE" xlink:type="simple">18°11'43"S, 43°43'18"W</named-content></named-content>, 817 m, 29 November 2022, <italic>E.R. Pansarin &amp; E.L.F. Menezes 1561</italic> (holotype: SPFR18105!).</p><p><italic><tp:taxon-name><tp:taxon-name-part taxon-name-part-type="genus" reg="Vanilla">Vanilla</tp:taxon-name-part><tp:taxon-name-part taxon-name-part-type="species" reg="rupicola">rupicola</tp:taxon-name-part></tp:taxon-name></italic> differs from all Neotropical <italic><tp:taxon-name><tp:taxon-name-part taxon-name-part-type="genus" reg="Vanilla">Vanilla</tp:taxon-name-part></tp:taxon-name></italic> species by its rupicolous habit, its reptant stem and its rounded leaves. The overall characteristics of <italic><tp:taxon-name><tp:taxon-name-part taxon-name-part-type="genus" reg="Vanilla">V.</tp:taxon-name-part><tp:taxon-name-part taxon-name-part-type="species" reg="rupicola">rupicola</tp:taxon-name-part></tp:taxon-name></italic> resemble those of <italic><tp:taxon-name><tp:taxon-name-part taxon-name-part-type="genus" reg="Vanilla">V.</tp:taxon-name-part><tp:taxon-name-part taxon-name-part-type="species" reg="appendiculata">appendiculata</tp:taxon-name-part></tp:taxon-name></italic> Rolfe and <italic><tp:taxon-name><tp:taxon-name-part taxon-name-part-type="genus" reg="Vanilla">V.</tp:taxon-name-part><tp:taxon-name-part taxon-name-part-type="species" reg="hartii">hartii</tp:taxon-name-part></tp:taxon-name></italic> Rolfe. However, the remarkable new taxon (<italic><tp:taxon-name><tp:taxon-name-part taxon-name-part-type="genus" reg="Vanilla">V.</tp:taxon-name-part><tp:taxon-name-part taxon-name-part-type="species" reg="rupicola">rupicola</tp:taxon-name-part></tp:taxon-name></italic>) is easily distinguishable from both related species by its leaves and flowers, which are smaller than those of <italic><tp:taxon-name><tp:taxon-name-part taxon-name-part-type="genus" reg="Vanilla">V.</tp:taxon-name-part><tp:taxon-name-part taxon-name-part-type="species" reg="appendiculata">appendiculata</tp:taxon-name-part></tp:taxon-name></italic> and larger than those of <italic><tp:taxon-name><tp:taxon-name-part taxon-name-part-type="genus" reg="Vanilla">V.</tp:taxon-name-part><tp:taxon-name-part taxon-name-part-type="species" reg="hartii">hartii</tp:taxon-name-part></tp:taxon-name></italic> (Table <xref ref-type="table" rid="T1">1</xref>), its sessile leaves (vs. petiolate in <italic><tp:taxon-name><tp:taxon-name-part taxon-name-part-type="genus" reg="Vanilla">V.</tp:taxon-name-part><tp:taxon-name-part taxon-name-part-type="species" reg="appendiculata">appendiculata</tp:taxon-name-part></tp:taxon-name></italic> and <italic><tp:taxon-name><tp:taxon-name-part taxon-name-part-type="genus" reg="Vanilla">V.</tp:taxon-name-part><tp:taxon-name-part taxon-name-part-type="species" reg="hartii">hartii</tp:taxon-name-part></tp:taxon-name></italic>), and its papillose labellar protrusions (vs. finger-like in <italic><tp:taxon-name><tp:taxon-name-part taxon-name-part-type="genus" reg="Vanilla">V.</tp:taxon-name-part><tp:taxon-name-part taxon-name-part-type="species" reg="appendiculata">appendiculata</tp:taxon-name-part></tp:taxon-name></italic> and verrucose in <italic><tp:taxon-name><tp:taxon-name-part taxon-name-part-type="genus" reg="Vanilla">V.</tp:taxon-name-part><tp:taxon-name-part taxon-name-part-type="species" reg="hartii">hartii</tp:taxon-name-part></tp:taxon-name></italic>).</p><table-wrap id="T1" position="float" orientation="portrait"><label>Table 1.</label><caption><p>Comparison of the morphological features of <italic><tp:taxon-name><tp:taxon-name-part taxon-name-part-type="genus" reg="Vanilla">Vanilla</tp:taxon-name-part><tp:taxon-name-part taxon-name-part-type="species" reg="rupicola">rupicola</tp:taxon-name-part></tp:taxon-name></italic> and of closely related species. Morphological data from <italic><tp:taxon-name><tp:taxon-name-part taxon-name-part-type="genus" reg="Vanilla">V.</tp:taxon-name-part><tp:taxon-name-part taxon-name-part-type="species" reg="hartii">hartii</tp:taxon-name-part></tp:taxon-name></italic> were obtained from <xref ref-type="bibr" rid="B13">Ferreira et al. (2020)</xref>, while characteristics of <italic><tp:taxon-name><tp:taxon-name-part taxon-name-part-type="genus" reg="Vanilla">V.</tp:taxon-name-part><tp:taxon-name-part taxon-name-part-type="species" reg="appendiculata">appendiculata</tp:taxon-name-part></tp:taxon-name></italic> were obtained from <xref ref-type="bibr" rid="B11">Engels and Ferneda Rocha (2016)</xref><sup>a</sup> and <xref ref-type="bibr" rid="B3">Barona-Colmenares (2018)</xref><sup>b</sup>.</p></caption><table id="TID0ESIBG" rules="all"><tbody><tr><th rowspan="1" colspan="1">Species characteristic</th><th rowspan="1" colspan="1">
                      <italic>
                        <tp:taxon-name><tp:taxon-name-part taxon-name-part-type="genus" reg="Vanilla">Vanilla</tp:taxon-name-part><tp:taxon-name-part taxon-name-part-type="species" reg="rupicola">rupicola</tp:taxon-name-part></tp:taxon-name>
                      </italic>
                    </th><th rowspan="1" colspan="1">
                      <italic>
                        <tp:taxon-name><tp:taxon-name-part taxon-name-part-type="genus" reg="Vanilla">Vanilla</tp:taxon-name-part><tp:taxon-name-part taxon-name-part-type="species" reg="appendiculata">appendiculata</tp:taxon-name-part></tp:taxon-name>
                      </italic>
                    </th><th rowspan="1" colspan="1">
                      <italic>
                        <tp:taxon-name><tp:taxon-name-part taxon-name-part-type="genus" reg="Vanilla">Vanilla</tp:taxon-name-part><tp:taxon-name-part taxon-name-part-type="species" reg="hartii">hartii</tp:taxon-name-part></tp:taxon-name>
                      </italic>
                    </th></tr><tr><td rowspan="1" colspan="1">Habit</td><td rowspan="1" colspan="1">rupicolous</td><td rowspan="1" colspan="1">hemiepiphytic<sup>a, b</sup></td><td rowspan="1" colspan="1">hemiepiphytic</td></tr><tr><td rowspan="1" colspan="1">Stem</td><td rowspan="1" colspan="1">reptant</td><td rowspan="1" colspan="1">scandent<sup>a, b</sup></td><td rowspan="1" colspan="1">scandent</td></tr><tr><td rowspan="2" colspan="1">Leaves</td><td rowspan="2" colspan="1">3.2–9 × 2.8–5.2 cm</td><td rowspan="1" colspan="1">13–19 × 3.9–5.7 cm<sup>a</sup></td><td rowspan="2" colspan="1">6.5–8 × 2.5–3.5 cm</td></tr><tr><td rowspan="1" colspan="1">14–17.7 × 4.2–49 cm<sup>b</sup></td></tr><tr><td rowspan="1" colspan="1">Leaves</td><td rowspan="1" colspan="1">sessile</td><td rowspan="1" colspan="1">petiolate<sup>a, b</sup></td><td rowspan="1" colspan="1">petiolate</td></tr><tr><td rowspan="2" colspan="1">Leaf blade</td><td rowspan="2" colspan="1">ovate to rounded</td><td rowspan="1" colspan="1">obovoid<sup>a</sup></td><td rowspan="2" colspan="1">elliptic</td></tr><tr><td rowspan="1" colspan="1">spatulate<sup>b</sup></td></tr><tr><td rowspan="1" colspan="1">Inflorescence</td><td rowspan="1" colspan="1">apical/lateral</td><td rowspan="1" colspan="1">apical<sup>a, b</sup></td><td rowspan="1" colspan="1">lateral</td></tr><tr><td rowspan="2" colspan="1">Sepals</td><td rowspan="2" colspan="1">5.8–6.3 × 1–1.3 cm</td><td rowspan="1" colspan="1">6.6 × 0.7 cm<sup>a</sup></td><td rowspan="2" colspan="1">4.9–5.3 × 0.8–1.1 cm</td></tr><tr><td rowspan="1" colspan="1">7.5–7.8 × 0.8–1.1 cm<sup>b</sup></td></tr><tr><td rowspan="2" colspan="1">Petals</td><td rowspan="2" colspan="1">5.7–6.2 × 0.7–1.2 cm</td><td rowspan="1" colspan="1">6.5 × 0.6 cm<sup>a</sup></td><td rowspan="2" colspan="1">4.9–5.1 × 0.7–0.9 cm</td></tr><tr><td rowspan="1" colspan="1">7.6–7.7 × 0.7–0.8 cm<sup>b</sup></td></tr><tr><td rowspan="2" colspan="1">Labellum</td><td rowspan="2" colspan="1">5.6–6.3 × 3.2–3.5 cm</td><td rowspan="1" colspan="1">6.8 × 1.6 cm<sup>a</sup></td><td rowspan="2" colspan="1">4.4–4.7 × 2.3–2.4 cm</td></tr><tr><td rowspan="1" colspan="1">3.8 × 2.9 cm<sup>b</sup></td></tr><tr><td rowspan="1" colspan="1">Labellar protrusions</td><td rowspan="1" colspan="1">papillous</td><td rowspan="1" colspan="1">finger-like<sup>b</sup></td><td rowspan="1" colspan="1">verrucose</td></tr><tr><td rowspan="2" colspan="1">Column</td><td rowspan="2" colspan="1">4.2–4.8 × 0.3–0.4 cm</td><td rowspan="1" colspan="1">5.4 × 0.2 cm<sup>a</sup></td><td rowspan="2" colspan="1">3.8–4 × 0.2–0.3 cm</td></tr><tr><td rowspan="1" colspan="1">6.1 × 0.3 cm<sup>b</sup></td></tr></tbody></table></table-wrap></tp:treatment-sec><tp:treatment-sec sec-type="description" id="SECID0ELRAE"><title>Description.</title><p>Rupicolous herbs up to 12 m in length. Roots axillary, 1.8–2.2 mm diam., yellowish-green, one per node. Stem reptant, flexuous, cylindrical, fleshy, glabrous, green to yellowish-green; internodes 40–130 × 3–13 mm. Leaves 3.2–9 × 2.8–5.2 cm, alternate, ovate to rounded, fleshy, glabrous, green to yellowish-green, apex acute to acuminate, sessile. Inflorescence 4.5–6 cm long, apical or axillary, racemose, with up to 10 flowers opening in succession; one flower opening each morning; bracts 5–9 × 3.5–7 mm progressively smaller toward the apex, alternate, triangular to ovate, coriaceous, adpressed to patent, concave, apex acute to acuminate. Flowers resupinate, whitish-green, pedicellate, abscission layer between perianth and ovary present; pedicel with ovary 2.8–3.2 × 0.40–0.52 cm, green, incurved, dilated to the apex, triangular in transverse section. Sepals 5.8–6.3 × 1–1.3 cm, free, oblanceolate, fleshy, slightly concave, pale green, margin entire, slightly incurved, apex acute to obtuse; dorsal sepal symmetric; lateral sepals asymmetric. Petals 5.7–6.2 × 0.7–1.2 cm, free, linear to slightly spatulate, asymmetric, membranous, pale green, apex acute to acuminate, adaxial surface with a longitudinal rib. Labellum 3-lobed, 5.6–6.3 × 3.2–3.5 cm, white, inner surface with longitudinal brown stripes, with a prominent central crest near the apex, and with a penicillate callus just below the anther; central crest ca. 4–5 mm wide, with yellow or white papillose protrusions arranged in five longitudinal lines near the apex; penicillate callus 5–6 × 5.2 mm, white; margins fused from the base to ca. ¾ of the column length forming a tubular nectar chamber; nectary chamber 2.2–2.6 cm in length; lateral lobes rounded, overlapping above the column, undulate margins; apical lobe rounded to emarginated, reflexed, undulate to slightly fimbriate. Column 4.2–4.8 × 0.3–0.4 cm, semi-cylindrical, slender, sinuous, white, attenuate base, dilated to the apex, with white-hyaline hairs close to the stigma, apex ending in a membranous ochrea; anther 4.9–5.1 × 3.9–4.2 mm, white, versatile; rostellum 3.8–4.1 × 3.9–4.0 mm, rectangular to trapezoidal, white. Fruits 9–13 × 1–1.8 cm, linear, tapering towards the apex, triangular in transverse section, green when immature. Seeds ovate, black.</p><fig id="F1" position="float" orientation="portrait"><object-id xmlns:xlink="http://www.w3.org/1999/xlink" content-type="doi" xlink:type="simple">10.3897/phytokeys.227.101963.figure1</object-id><object-id xmlns:xlink="http://www.w3.org/1999/xlink" content-type="arpha" xlink:type="simple">9BDE8A46-4132-503A-8800-1975CE32D5B1</object-id><label>Figure 1.</label><caption><p>Habit of <italic><tp:taxon-name><tp:taxon-name-part taxon-name-part-type="genus" reg="Vanilla">Vanilla</tp:taxon-name-part><tp:taxon-name-part taxon-name-part-type="species" reg="rupicola">rupicola</tp:taxon-name-part></tp:taxon-name></italic> Pansarin &amp; E.L.F. Menezes on the rock outcrops of the Espinhaço Range, Minas Gerais, Brazil. Note the creeping stem on the rock.</p></caption><graphic xmlns:xlink="http://www.w3.org/1999/xlink" xlink:href="phytokeys-227-151_article-101963__-g001.jpg" position="float" orientation="portrait" xlink:type="simple" id="oo_861411.jpg"><uri content-type="original_file" xlink:type="simple">https://binary.pensoft.net/fig/861411</uri></graphic></fig><fig id="F2" position="float" orientation="portrait"><object-id xmlns:xlink="http://www.w3.org/1999/xlink" content-type="doi" xlink:type="simple">10.3897/phytokeys.227.101963.figure2</object-id><object-id xmlns:xlink="http://www.w3.org/1999/xlink" content-type="arpha" xlink:type="simple">FE7F61C7-0182-5379-81F8-A50C6E1C3AF9</object-id><label>Figure 2.</label><caption><p><italic><tp:taxon-name><tp:taxon-name-part taxon-name-part-type="genus" reg="Vanilla">Vanilla</tp:taxon-name-part><tp:taxon-name-part taxon-name-part-type="species" reg="rupicola">rupicola</tp:taxon-name-part></tp:taxon-name></italic> Pansarin &amp; E.L.F. Menezes <bold>A</bold> part of a flowering plant showing the stem and a lateral inflorescence with a typical-colored flower <bold>B</bold> detail of an apical inflorescence of an albino plant. Note the white flower <bold>C</bold> leaf and inflorescence <bold>D</bold> detail of a raceme. Note the adpressed floral bracts <bold>E</bold> dissected perianth. The detail shows the penicillate callus and the central labellar crest <bold>F</bold> detail of the adaxial surface of a petal showing the longitudinal keel <bold>G</bold> detail of a flower with a typical color showing the apex of the labellum, the penicillate callus and anther <bold>H</bold> detail of an albino flower showing the apex of the labellum, the penicillate callus and anther. Note that the labellum apex is more projected than in the typically-colored flower <bold>I</bold> detail of the apex of the labellum of a typically-colored flower showing the yellowish longitudinal lines and the yellow projections <bold>J</bold> detail of the apex of the labellum of an albino flower showing the whitish projections <bold>K</bold> labellum in lateral view <bold>L</bold> column in lateral view <bold>M</bold> apex of the column: in lateral view with an articulated anther (above), in lateral view with a disarticulated anther (mid), and in abaxial view (below) <bold>N</bold> immature fruit.</p></caption><graphic xmlns:xlink="http://www.w3.org/1999/xlink" xlink:href="phytokeys-227-151_article-101963__-g002.jpg" position="float" orientation="portrait" xlink:type="simple" id="oo_861412.jpg"><uri content-type="original_file" xlink:type="simple">https://binary.pensoft.net/fig/861412</uri></graphic></fig></tp:treatment-sec><tp:treatment-sec sec-type="distribution" id="SECID0E3TAE"><title>Distribution and ecology.</title><p>The species has been reported for the campos rupestres vegetation of the Espinhaço Range of Minas Gerais (<abbrev xmlns:xlink="http://www.w3.org/1999/xlink" xlink:title="Espinhaço Range of Minas Gerais" id="ABBRID0ECUAE" xlink:type="simple">ERMG</abbrev>), municipality of Diamantina, Southeastern Brazil. In this locality, <italic><tp:taxon-name><tp:taxon-name-part taxon-name-part-type="genus" reg="Vanilla">Vanilla</tp:taxon-name-part><tp:taxon-name-part taxon-name-part-type="species" reg="rupicola">rupicola</tp:taxon-name-part></tp:taxon-name></italic> shows a reptant habit on rock outcrops and rooting in rock clefts. The elevation is from 800 to 1300 m a.s.l. The flowers produce a sweet fragrance perceptible during the hottest hours of the day. Each flower lasts ca. 12 hours.</p></tp:treatment-sec><tp:treatment-sec sec-type="phenology" id="SECID0ERUAE"><title>Phenology.</title><p><italic><tp:taxon-name><tp:taxon-name-part taxon-name-part-type="genus" reg="Vanilla">Vanilla</tp:taxon-name-part><tp:taxon-name-part taxon-name-part-type="species" reg="rupicola">rupicola</tp:taxon-name-part></tp:taxon-name></italic> has been collected with flowers from late September to early November. The fruits ripen from May to June.</p></tp:treatment-sec><tp:treatment-sec sec-type="etymology" id="SECID0ECVAE"><title>Etymology.</title><p>The specific epithet (<italic><tp:taxon-name><tp:taxon-name-part taxon-name-part-type="genus" reg="Vanilla"/><tp:taxon-name-part taxon-name-part-type="species" reg="rupicola">rupicola</tp:taxon-name-part></tp:taxon-name></italic>) refers to the rupicolous habit, uncommon among Neotropical <italic><tp:taxon-name><tp:taxon-name-part taxon-name-part-type="genus" reg="Vanilla">Vanilla</tp:taxon-name-part></tp:taxon-name></italic>.</p></tp:treatment-sec><tp:treatment-sec sec-type="conservation status" id="SECID0EZVAE"><title>Conservation status.</title><p><italic><tp:taxon-name><tp:taxon-name-part taxon-name-part-type="genus" reg="Vanilla">Vanilla</tp:taxon-name-part><tp:taxon-name-part taxon-name-part-type="species" reg="rupicola">rupicola</tp:taxon-name-part></tp:taxon-name></italic> is a rare species currently known to grow in a mountain-chain of Diamantina, in the <abbrev xmlns:xlink="http://www.w3.org/1999/xlink" xlink:title="Espinhaço Range of Minas Gerais" id="ABBRID0EKWAE" xlink:type="simple">ERMG</abbrev>. The populations found are composed of few specimens. According to the IUCN red list categories and criteria and guidelines, the species can tentatively be considered as Endangered (EN) due to its geographic range which is estimated to consist of 30 km<sup>2</sup>, and fewer than 250 individuals were recorded in the occurrence area.</p></tp:treatment-sec><tp:treatment-sec sec-type="material" id="SECID0EQWAE"><title>Additional specimens examined (paratypes).</title><p>Brazil. Minas Gerais: Mun. Diamantina, Parque Nacional das Sempre Vivas, Próximo a Serra do Landim, <named-content xmlns:xlink="http://www.w3.org/1999/xlink" content-type="dwc:verbatimCoordinates" xlink:type="simple"><named-content content-type="geo-json" specific-use="{&#34;type&#34;:&#34;Point&#34;,&#34;coordinates&#34;:[-43.764250,-17.891000]}" id="NCID0EZWAE" xlink:type="simple">17°53'27,6"S, 43°45'51.3"W</named-content></named-content>, 1293 m elev., 22 October 2019, <italic>E.L.F. Menezes 133</italic> (DIAM!). Município de Sopa. Estrada vicinal, <named-content xmlns:xlink="http://www.w3.org/1999/xlink" content-type="dwc:verbatimCoordinates" xlink:type="simple"><named-content content-type="geo-json" specific-use="{&#34;type&#34;:&#34;Point&#34;,&#34;coordinates&#34;:[-43.785417,-18.192556]}" id="NCID0EDXAE" xlink:type="simple">18°11'33.2"S, 43°47'07.5"W</named-content></named-content>, 1210 m alt., 19 November 2022, <italic>E.L.F. Menezes 752</italic> (HDJF!); Distrito de Sopa, Afloramento rochoso ca. 2 km de Morrinhos, <named-content xmlns:xlink="http://www.w3.org/1999/xlink" content-type="dwc:verbatimCoordinates" xlink:type="simple"><named-content content-type="geo-json" specific-use="{&#34;type&#34;:&#34;Point&#34;,&#34;coordinates&#34;:[-43.721667,-18.195278]}" id="NCID0ENXAE" xlink:type="simple">18°11'43"S, 43°43'18"W</named-content></named-content>, 817 m, 29 November 2022, <italic>E.R. Pansarin &amp; E.L.F. Menezes 1562</italic> (BHCB!); Distrito de Sopa, Afloramento rochoso ca. 2 km de Morrinhos, <named-content xmlns:xlink="http://www.w3.org/1999/xlink" content-type="dwc:verbatimCoordinates" xlink:type="simple"><named-content content-type="geo-json" specific-use="{&#34;type&#34;:&#34;Point&#34;,&#34;coordinates&#34;:[-43.721667,-18.195278]}" id="NCID0EXXAE" xlink:type="simple">18°11'43"S, 43°43'18"W</named-content></named-content>, 817 m, 29 November 2022, <italic>E.R. Pansarin &amp; E.L.F. Menezes 1563</italic> (UEC!); Distrito de Sopa, Afloramento rochoso ca. 2 km de Morrinhos, <named-content xmlns:xlink="http://www.w3.org/1999/xlink" content-type="dwc:verbatimCoordinates" xlink:type="simple"><named-content content-type="geo-json" specific-use="{&#34;type&#34;:&#34;Point&#34;,&#34;coordinates&#34;:[-43.721667,-18.195278]}" id="NCID0EBYAE" xlink:type="simple">18°11'43"S, 43°43'18"W</named-content></named-content>, 817 m, 29 November 2022, <italic>E.R. Pansarin &amp; E.L.F. Menezes 1564</italic> (SP!); Distrito de Sopa, Afloramento rochoso ca. 2 km de Morrinhos, <named-content xmlns:xlink="http://www.w3.org/1999/xlink" content-type="dwc:verbatimCoordinates" xlink:type="simple"><named-content content-type="geo-json" specific-use="{&#34;type&#34;:&#34;Point&#34;,&#34;coordinates&#34;:[-43.721667,-18.195278]}" id="NCID0ELYAE" xlink:type="simple">18°11'43"S, 43°43'18"W</named-content></named-content>, 817 m, 29 November 2022, <italic>E.R. Pansarin &amp; E.L.F. Menezes 1565</italic> (LBMBP!).</p></tp:treatment-sec><tp:treatment-sec sec-type="Morphological affinities" id="SECID0ESYAE"><title>Morphological affinities.</title><p><italic><tp:taxon-name><tp:taxon-name-part taxon-name-part-type="genus" reg="Vanilla">Vanilla</tp:taxon-name-part><tp:taxon-name-part taxon-name-part-type="species" reg="rupicola">rupicola</tp:taxon-name-part></tp:taxon-name></italic> is easily recognized by its uncommon rupicolous habit, by its reptant stems, and by its sessile and rounded leaves. These characteristics differ significantly from those of the remaining non-membranaceous <italic><tp:taxon-name><tp:taxon-name-part taxon-name-part-type="genus" reg="Vanilla">Vanilla</tp:taxon-name-part></tp:taxon-name></italic> species, which are characterized by their hemiepiphytic or more rarely epiphytic habit and by their elliptic to lanceolate leaves. Floral features suggest a close relationship between <italic><tp:taxon-name><tp:taxon-name-part taxon-name-part-type="genus" reg="Vanilla">V.</tp:taxon-name-part><tp:taxon-name-part taxon-name-part-type="species" reg="rupicola">rupicola</tp:taxon-name-part></tp:taxon-name></italic> and some species currently recognized in the <italic><tp:taxon-name><tp:taxon-name-part taxon-name-part-type="genus" reg="Vanilla">V.</tp:taxon-name-part><tp:taxon-name-part taxon-name-part-type="species" reg="planifolia">planifolia</tp:taxon-name-part></tp:taxon-name></italic> group and <italic><tp:taxon-name><tp:taxon-name-part taxon-name-part-type="genus" reg="Vanilla">V.</tp:taxon-name-part><tp:taxon-name-part taxon-name-part-type="species" reg="trigonocarpa">trigonocarpa</tp:taxon-name-part></tp:taxon-name></italic> group mainly regarding the type of appendages of the central crest of the labellum, and labellar color pattern, with longitudinal brown lines over a white background that converge at the entrance of the nectary. In addition, species of the <italic><tp:taxon-name><tp:taxon-name-part taxon-name-part-type="genus" reg="Vanilla">V.</tp:taxon-name-part><tp:taxon-name-part taxon-name-part-type="species" reg="planifolia">planifolia</tp:taxon-name-part></tp:taxon-name></italic> group show a white penicillate callus just below the gynostemium apex. Among the members currently recognized in the <italic><tp:taxon-name><tp:taxon-name-part taxon-name-part-type="genus" reg="Vanilla">V.</tp:taxon-name-part><tp:taxon-name-part taxon-name-part-type="species" reg="planifolia">planifolia</tp:taxon-name-part></tp:taxon-name></italic> group, our data suggest taxonomic affinities between <italic><tp:taxon-name><tp:taxon-name-part taxon-name-part-type="genus" reg="Vanilla">V.</tp:taxon-name-part><tp:taxon-name-part taxon-name-part-type="species" reg="rupicola">rupicola</tp:taxon-name-part></tp:taxon-name></italic> and the Amazonian <italic><tp:taxon-name><tp:taxon-name-part taxon-name-part-type="genus" reg="Vanilla">V.</tp:taxon-name-part><tp:taxon-name-part taxon-name-part-type="species" reg="appendiculata">appendiculata.</tp:taxon-name-part></tp:taxon-name></italic> In fact, both species share characteristics that are uncommon among Neotropical <italic><tp:taxon-name><tp:taxon-name-part taxon-name-part-type="genus" reg="Vanilla">Vanilla</tp:taxon-name-part></tp:taxon-name></italic>, such as the production of apical inflorescences and ovate to obovoid leaf blades. The inflorescences of members of the <italic><tp:taxon-name><tp:taxon-name-part taxon-name-part-type="genus" reg="Vanilla">V.</tp:taxon-name-part><tp:taxon-name-part taxon-name-part-type="species" reg="planifolia">planifolia</tp:taxon-name-part></tp:taxon-name></italic> group are lateral, and their leaves are elliptical to lanceolate. In addition, <italic><tp:taxon-name><tp:taxon-name-part taxon-name-part-type="genus" reg="Vanilla">V.</tp:taxon-name-part><tp:taxon-name-part taxon-name-part-type="species" reg="rupicola">rupicola</tp:taxon-name-part></tp:taxon-name></italic> also shares some floral features with the Amazonian <italic><tp:taxon-name><tp:taxon-name-part taxon-name-part-type="genus" reg="Vanilla">V.</tp:taxon-name-part><tp:taxon-name-part taxon-name-part-type="species" reg="hartii">hartii</tp:taxon-name-part></tp:taxon-name></italic> (currently included in the <italic><tp:taxon-name><tp:taxon-name-part taxon-name-part-type="genus" reg="Vanilla">V.</tp:taxon-name-part><tp:taxon-name-part taxon-name-part-type="species" reg="trigonocarpa">trigonocarpa</tp:taxon-name-part></tp:taxon-name></italic> group), such as the lip lobes with undulate margins, labellar protrusions arranged on five longitudinal lines near the apex, and brown lines converging at the nectar chamber. The main differences between <italic><tp:taxon-name><tp:taxon-name-part taxon-name-part-type="genus" reg="Vanilla">V.</tp:taxon-name-part><tp:taxon-name-part taxon-name-part-type="species" reg="rupicola">rupicola</tp:taxon-name-part></tp:taxon-name></italic> and related species (<italic><tp:taxon-name><tp:taxon-name-part taxon-name-part-type="genus" reg="Vanilla">V.</tp:taxon-name-part><tp:taxon-name-part taxon-name-part-type="species" reg="appendiculata">appendiculata</tp:taxon-name-part></tp:taxon-name></italic> and <italic><tp:taxon-name><tp:taxon-name-part taxon-name-part-type="genus" reg="Vanilla">V.</tp:taxon-name-part><tp:taxon-name-part taxon-name-part-type="species" reg="hartii">hartii</tp:taxon-name-part></tp:taxon-name></italic>) are summarized in Table <xref ref-type="table" rid="T1">1</xref>.</p></tp:treatment-sec><ref-list><ref id="B13"><mixed-citation xmlns:xlink="http://www.w3.org/1999/xlink" xlink:type="simple"><person-group><name name-style="western"><surname>Ferreira</surname><given-names>AWC</given-names></name><name name-style="western"><surname>Pansarin</surname><given-names>ER</given-names></name><name name-style="western"><surname>Franken</surname><given-names>EP</given-names></name></person-group> (<year>2020</year>) <article-title>Confirmation of the presence of <italic><tp:taxon-name><tp:taxon-name-part taxon-name-part-type="genus">Vanilla</tp:taxon-name-part><tp:taxon-name-part taxon-name-part-type="species">hartii</tp:taxon-name-part></tp:taxon-name></italic> Rolfe (<tp:taxon-name><tp:taxon-name-part taxon-name-part-type="family">Orchidaceae</tp:taxon-name-part></tp:taxon-name>, <tp:taxon-name><tp:taxon-name-part taxon-name-part-type="subfamily">Vanilloideae</tp:taxon-name-part></tp:taxon-name>) in Brazil.</article-title><source>Check List</source><volume>16</volume>(<issue>4</issue>): <fpage>951</fpage>–<lpage>956</lpage>. <ext-link xlink:href="10.15560/16.4.951" ext-link-type="doi" xlink:type="simple">https://doi.org/10.15560/16.4.951</ext-link></mixed-citation></ref><ref id="B11"><mixed-citation xmlns:xlink="http://www.w3.org/1999/xlink" xlink:type="simple"><person-group><name name-style="western"><surname>Engels</surname><given-names>ME</given-names></name><name name-style="western"><surname>Ferneda Rocha</surname><given-names>LC</given-names></name></person-group> (<year>2016</year>) <article-title><italic><tp:taxon-name><tp:taxon-name-part taxon-name-part-type="genus">Vanilla</tp:taxon-name-part><tp:taxon-name-part taxon-name-part-type="species">appendiculata</tp:taxon-name-part></tp:taxon-name></italic> (<tp:taxon-name><tp:taxon-name-part taxon-name-part-type="family">Orchidaceae</tp:taxon-name-part></tp:taxon-name>): Primeiro registro para o estado do Mato Grosso, Brasil.</article-title><source>Rodriguésia</source><volume>67</volume>(<issue>3</issue>): <fpage>855</fpage>–<lpage>858</lpage>. <ext-link xlink:href="10.1590/2175-7860201667323" ext-link-type="doi" xlink:type="simple">https://doi.org/10.1590/2175-7860201667323</ext-link></mixed-citation></ref><ref id="B3"><mixed-citation xmlns:xlink="http://www.w3.org/1999/xlink" xlink:type="simple"><person-group><name name-style="western"><surname>Barona-Colmenares</surname><given-names>AA</given-names></name></person-group> (<year>2018</year>) <article-title>Two new records in <tp:taxon-name><tp:taxon-name-part taxon-name-part-type="family">Orchidaceae</tp:taxon-name-part></tp:taxon-name> (<tp:taxon-name>Vanillinae</tp:taxon-name>) from southernmost Colombian Amazonia: <italic><tp:taxon-name><tp:taxon-name-part taxon-name-part-type="genus">Vanilla</tp:taxon-name-part><tp:taxon-name-part taxon-name-part-type="species">javieri</tp:taxon-name-part></tp:taxon-name></italic>, a new species, and <italic><tp:taxon-name><tp:taxon-name-part taxon-name-part-type="genus">Vanilla</tp:taxon-name-part><tp:taxon-name-part taxon-name-part-type="species">appendiculata</tp:taxon-name-part></tp:taxon-name></italic>.</article-title><source>Phytotaxa</source><volume>375</volume>(<issue>4</issue>): <fpage>261</fpage>–<lpage>273</lpage>. <ext-link xlink:href="10.11646/phytotaxa.375.4.2" ext-link-type="doi" xlink:type="simple">https://doi.org/10.11646/phytotaxa.375.4.2</ext-link></mixed-citation></ref></ref-list></tp:taxon-treatment>
